# Supplementary material for: First Evidence of Past and Present Interactions between Viruses and the Black Soldier Fly, Hermetia illucens
Source: Viruses. 2022 Jun 11;14(6):1274. doi: 10.3390/v14061274 (PMC9231314; doi:10.3390/v14061274)
Supplement: Supplementary file 1 [file viruses-14-01274-s001.zip]

Archive with 1 entries (1 files):
- viruses-1729774-supplementary.pdf
